# Supplementary material for: Assessing the Layer-by-Layer Assembly of Cellulose Nanofibrils and Polyelectrolytes in Pancreatic Tumor Spheroid Formation
Source: Biomedicines. 2023 Nov 15;11(11):3061. doi: 10.3390/biomedicines11113061 (PMC10669291; doi:10.3390/biomedicines11113061)
Supplement: Supplementary file 1 [file biomedicines-11-03061-s001.zip]

Archive with 1 entries (1 files):
- biomedicines-2693743-supplementary.pdf
